# Supplementary material for: Determining the Research Priorities for Adult Primary Brain Tumours in Australia and New Zealand: A Delphi Study with Consumers, Health Professionals, and Researchers
Source: Curr Oncol. 2022 Dec 17;29(12):9928–55. doi: 10.3390/curroncol29120781 (PMC9777470; doi:10.3390/curroncol29120781)
Supplement: Supplementary file 1 [file curroncol-29-00781-s001.zip]

Archive with 1 entries (1 files):
- curroncol-2054389-supplementary.pdf
